# Supplementary material for: RegScaf: a regression approach to scaffolding
Source: Bioinformatics. 2022 Mar 25;38(10):2675–82. doi: 10.1093/bioinformatics/btac174 (PMC9326850; doi:10.1093/bioinformatics/btac174)
Supplement: btac174_Supplementary_Data [file btac174_supplementary_data.zip]

Archive with 2 entries (2 files):
- RegScaf_SupplementaryTable_revised.xlsx
- SuppleMentary_Materials.pdf
