# Supplementary material for: RegScaf: a regression approach to scaffolding
Source: Bioinformatics. 2022 Mar 25;38(10):2675–82. doi: 10.1093/bioinformatics/btac174 (PMC9326850; doi:10.1093/bioinformatics/btac174)
Supplement: btac174_Supplementary_Data [file btac174_supplementary_data.zip › RegScaf_SupplementaryTable_revised.xlsx]

## Sheet: Table S1_Simulation
		Scaffolder	contig N50	scaffold N50	NA50	contig_mis	scaf_mis	misassemblies	Genome fraction（%）	scaffold gap ext.mis.	RMSE（n≥3)
E.coli	A(SOAP2 contigs)	RegScaf	58845	4633176	4550851	0	0	0	98.169	0	170.994
		SSPACE	58847	3921548	3833101	0	0	0	98.122	2	302.505
		BESST	58845	2752748	945556	3	0	3	98.194	3	359.407
		SOPRA	58845	281215	277970	0	0	0	98.141	0	284.751
		Opera-LG	58848	3094831	849713	0	5	5	98.115	2	338.737
		SOAP2	58845	2732973	2684321	0	0	0	98.156	5	357.305
	B(SOAP2+GapCloser contigs)	RegScaf	659952	4640510	3891656	1	0	1	99.768	0	408.403
		SSPACE	633310	4642580	3890947	3	0	3	99.771	0	428.938
		BESST	633310	3243109	737899	2	1	3	99.825	0	#(n<3)
		SOPRA	633310	2574581	2564214	1	0	1	99.771	0	558.425
		Opera-LG	633310	4609354	1305129	1	3	4	99.825	1	#(n<3)
		SOAP2+GapCloser	633310	2727642	2498267	2	0	2	99.805	2	1382.34
C.elegans	A(SOAP2 contigs)	RegScaf	17553	2362829	2182546	12	4	16	95.493	17	218.813
		SSPACE	17227	851565	794161	11	7	18	95.619	55	374.528
		BESST	17414	908266	388648	177	142	319	95.647	59	394.111
		SOPRA	No result after 48 hours
		Opera-LG	17224	997539	591851	68	110	178	95.306	46	383.492
		SOAP2	17224	2682190	1773300	19	19	38	95.51	97	381.149
	B(SOAP2+GapCloser contigs)	RegScaf	430905	3543838	1396685	103	3	106	98.937	8	519.213
		SSPACE	330555	3134764	1348319	106	6	112	98.899	20	985.416
		BESST	332618	4317553	1429498	134	13	147	98.968	16	1076.36
		SOPRA	330555	721108	563102	102	1	103	98.93	17	1680.85
		Opera-LG	326542	1791294	786929	104	76	180	98.967	35	1466.65
		SOAP2+GapCloser	326542	2649049	877063	166	4	170	98.937	21	990.379

## Sheet: Table S2_GAGE
		scaffolder	contig N50	scaffold N50	NA50	contig_mis	scaf_mis	misassemblies	Genome fraction（%）	scaffold gap ext. mis.	RMSE（n≥3)
S.aureus	A(Allpaths-LG contigs)	RegScaf	107125	1092113	1081130	0	0	0	98.857	0	92.261
		SSPACE	107125	929566	920697	0	0	0	98.864	0	223.359
		BESST	96740	688697	682175	1	0	1	98.874	0	134.296
		SOPRA	107125	1092278	1080069	0	0	0	98.871	0	172.259
		Opera-LG	96740	2473018	1080207	0	1	1	98.783	1	302.848
		Allpaths-LG	96740	1091731	1079017	0	0	0	98.822	0	209.191
	B(SOAP2+GapClosercontigs)	RegScaf	144285	841759	839474	1	1	2	98.827	0	83.3395
		SSPACE	94791	279075	265374	2	0	2	98.782	0	139.08
		BESST	94791	635426	443886	4	1	5	98.822	0	126.429
		SOPRA	94791	136855	134516	1	0	1	98.818	0	122.145
		Opera-LG	94791	186281	184317	1	4	5	98.868	0	130.824
		SOAP2+GapCloser	94791	740015	182423	10	1	11	98.847	0	184.026
Human_chr14	A(Allpaths-LG contigs)	RegScaf	39755	407858	368283	52	4	56	95.408	12	229.978
		SSPACE	39407	351709	333180	37	3	40	95.42	12	317.921
		BESST	38359	439583	385526	64	14	78	95.377	23	267.704
		SOPRA	39574	312291	293893	43	10	53	95.454	16	250.086
		Opera-LG	6893	348914	267887	89	61	150	95.451	19	303.291
	B(CABOG contigs)	RegScaf	50726	409896	338385	82	1	81	97.16	11	298.036
		SSPACE	46699	356516	319369	71	3	74	97.117	16	251.249
		BESST	46694	490949	394360	88	9	97	97.138	13	311.166
		SOPRA	59499	345402	316203	77	3	80	97.18	14	433.467
		Opera-LG	46694	489702	368437	87	38	125	97.158	16	309.513
		contig N50	total_ctg_len(kbp)	scaffold N50	total_scf_len	BUSCO(%)
B.impatiens	RegScaf	59398	246841866	1643946	248152195	99.2(98.9+0.3)
	SOAPdenovo	57902	246875174	1374411	251988773	99.2(98.9+0.3)
	SSPACE	62675	246852116	1573807	248587535	99.2(99.0+0.2)
	BESST	Failed for device space is used up						0
	Opera-LG	57902	246875174	1267891	247603831	98.6(98.3+0.3)
	SOPRA	60697	246863871	400458	247351456	98.9(98.6+0.3)

## Sheet: Table S3_Celegans_ContamLib
	scaffolder	contig N50	scaffold N50	NA50	contig_mis	scaf_mis	misassemblies	Genome fraction（%）	scaffold gap ext. mis.	RMSE
A(SOAP2)	RegScaf	32826	477620	468758	7	4	11	95.505	8	165.855
	SSPACE	32460	426051	374004	16	78	94	95.451	146	441.569
	BESST	32684	431366	271715	128	127	255	95.669	47	528.334
	Opera-LG	32435	245341	176787	88	247	335	95.394	34	446.624
	SOAP2	32435	773970	669394	16	18	34	95.716	138	757.717
B(SOAP2+GapCloser)	RegScaf	342884	904292	639797	98	0	98	98.365	3	281.255
	SSPACE	296365	832338	609448	109	4	113	98.382	15	749.575
	BESST	296293	1043538	597113	163	15	178	98.407	24	1309.99
	Opera-LG	293949	766397	484713	130	66	196	98.8	31	1357.83
	SOAP2+GapCloser	293949	773421	456498	151	11	162	98.39	51	3125.58
	SOPRA ran no result for over 48 hours

## Sheet: Table S4_Ecoli_PacBio
	Scaffolder	contig N50	scaffold N50	NA50	contig_mis	scaf_mis	quast-Genome fraction
Uncorrected Long Reads	RegScaf	112295	4642063	4514044	0	0	97.102
	LRScaf	132963	4644620	3647029	0	1	97.129
	SSPACE-LongRead	106938	311195	219287	6	9	98.269
Corrected Long Reads	RegScaf	112295	4644731	3765670	0	1	97.131
	LRScaf	133873	4640437	4542942	0	0	97.729
	SSPACE-LongRead	106938	401944	340268	6	4	98.479
the only misassembly that QUAST report is actually caused by the circular genome, so both LRScaf and RegScaf success in complete the E.coli genome with no misassembly in both cases.

## Sheet: Table S5_RepeatAware_Saureus
	Scaffolder	N50	#Correct links	#Inferred links	Sensitivity	PPV	F-score
allQuakeReads+VelvetContigAssembly	RegScaf	576902	144	207	0.46	0.7	0.56
	SSPACE	281373	92	140	0.3	0.66	0.41
	BESST	374518	89	140	0.29	0.64	0.4
	SOPRA	396672	109	161	0.35	0.68	0.46
	Opera-LG(no repeat)	377272	81	137	0.26	0.59	0.36
	Opera-LG(with repeat	378468	92	158	0.3	0.58	0.4
